# Supplementary material for: Equal Prevalence of Genotypes ON1 and BA of Human Orthopneumovirus in Riyadh, Saudi Arabia, in 2022
Source: Curr Issues Mol Biol. 2025 Oct 8;47(10):826. doi: 10.3390/cimb47100826 (PMC12564530; doi:10.3390/cimb47100826)
Supplement: Supplementary file 1 [file cimb-47-00826-s001.zip]

Archive with 3 entries (3 files):
- Copy of Table S4.xls
- Copy of Table S5.xlsx
- cimb-3856887-supplementary-2-1(1).pdf
