# Supplementary material for: Equal Prevalence of Genotypes ON1 and BA of Human Orthopneumovirus in Riyadh, Saudi Arabia, in 2022
Source: Curr Issues Mol Biol. 2025 Oct 8;47(10):826. doi: 10.3390/cimb47100826 (PMC12564530; doi:10.3390/cimb47100826)
Supplement: Supplementary file 1 [file cimb-47-00826-s001.zip › Copy of Table S4.xls]

## Sheet: MatrixOutput
Table S4: The nucleotide distance between the ON1 prototype and study sequences and among all study sequences.The number of base substitutions per site from between sequences are shown. Analyses were conducted using the Kimura 2-parameter model. This analysis involved 33 nucleotide sequences. Codon positions included were 1st+2nd+3rd+Noncoding. All ambiguous positions were removed for each sequen…
	JN257693/RSV-A/Canada/2010/GA-2.3.5	F-6/RSV-A/Saudi-Arabia/2022	F-8/RSV-A/Saudi-Arabia/2022	F-9/RSV-A/Saudi-Arabia/2022	F-39/RSV-A/Saudi-Arabia/2022	F-66/RSV-A/Saudi-Arabia/2022	F-77/RSV-A/Saudi-Arabia/2022	F-78/RSV-A/Saudi-Arabia/2022	F-84/RSV-A/Saudi-Arabia/2022	F-87/RSV-A/Saudi-Arabia/2022	F-88/RSV-A/Saudi-Arabia/2022	BG-17/RSV-A/Saudi-Arabia/2022	BG-56/RSV-A/Saudi-Arabia/2022	BG-61/RSV-A/Saudi-Arabia/2022	BG-71/RSV-A/Saudi-Arabia/2022	BG-74/RSV-A/Saudi-Arabia/2022	BG-90/RSV-A/Saudi-Arabia/2022	BG-10/RSV-A/Saudi-Arabia/2022	BG-11/RSV-A/Saudi-Arabia/2022	BG-33/RSV-A/Saudi-Arabia/2022	BG-38/RSV-A/Saudi-Arabia/2022	BG-59/RSV-A/Saudi-Arabia/2022	BG-60/RSV-A/Saudi-Arabia/2022	BG-83/RSV-A/Saudi-Arabia/2022	BG-99/RSV-A/Saudi-Arabia/2022	BG-54/RSV-A/Saudi-Arabia/2022	F-29/RSV-A/Saudi-Arabia/2022	F-1/RSV-A/Saudi-Arabia/2022	F-5/RSV-A/Saudi-Arabia/2022	F-20/RSV-A/Saudi-Arabia/2022	F-32/RSV-A/Saudi-Arabia/2022	BG-15/RSV-A/Saudi-Arabia/2022	BG-47/RSV-A/Saudi-Arabia/2022
JN257693/RSV-A/Canada/2010/GA-2.3.5
F-6/RSV-A/Saudi-Arabia/2022	0.0319418
F-8/RSV-A/Saudi-Arabia/2022	0.0184793	0.0131353
F-9/RSV-A/Saudi-Arabia/2022	0.0402861	0.0599004	0.0472695
F-39/RSV-A/Saudi-Arabia/2022	0.0362779	0.0700199	0.0558681	0.0761204
F-66/RSV-A/Saudi-Arabia/2022	0.0145321	0.0388195	0.0252362	0.0473087	0.0432906
F-77/RSV-A/Saudi-Arabia/2022	0.0198381	0.0527272	0.0388933	0.0585491	0.0266781	0.0266224
F-78/RSV-A/Saudi-Arabia/2022	0.0375635	0.0597558	0.04861	0.0685558	0.0688503	0.0334084	0.0557682
F-84/RSV-A/Saudi-Arabia/2022	0.0252582	0.0584252	0.0444878	0.0643378	0.0294253	0.032117	0.0131934	0.0615403
F-87/RSV-A/Saudi-Arabia/2022	0.0198234	0.0144616	0.00130378	0.0486839	0.057309	0.0265986	0.0402861	0.0500244	0.0458962
F-88/RSV-A/Saudi-Arabia/2022	0.0252169	0.058357	0.0444202	0.0642357	0.032117	0.0320569	0.00522707	0.0614351	0.0185257	0.0458247
BG-17/RSV-A/Saudi-Arabia/2022	0.0347165	0.0682987	0.0541779	0.0742706	0.0417167	0.0416515	0.0144638	0.0714339	0.0279417	0.0556024	0.0197954
BG-56/RSV-A/Saudi-Arabia/2022	0.0471996	0.0755147	0.0612591	0.0845598	0.0774056	0.0457931	0.0627418	0.0728	0.0685558	0.0627	0.0684584	0.0770708
BG-61/RSV-A/Saudi-Arabia/2022	0.0198114	0.0526751	0.0388413	0.0584636	0.0266224	0.0265774	0.00522707	0.0556796	0.0131637	0.0402302	0.010492	0.0171305	0.0626612
BG-71/RSV-A/Saudi-Arabia/2022	0.0171798	0.0415541	0.0279214	0.050062	0.0460243	0.00260927	0.0293097	0.0361194	0.0334363	0.0292875	0.0347625	0.0416515	0.0485473	0.0265774
BG-74/RSV-A/Saudi-Arabia/2022	0.0266224	0.0513127	0.0375044	0.05999	0.0559222	0.0118165	0.0389234	0.0458247	0.0431193	0.0388933	0.0444526	0.042992	0.04861	0.0361456	0.00917966
BG-90/RSV-A/Saudi-Arabia/2022	0.042992	0.0769831	0.0627	0.0815702	0.0501024	0.0500244	0.0251863	0.0787085	0.0361456	0.0641451	0.0306013	0.0211377	0.0785479	0.0251863	0.0500244	0.04861
BG-10/RSV-A/Saudi-Arabia/2022	0.0402302	0.0682661	0.0541456	0.0683726	0.0642357	0.041623	0.0527574	0.0626612	0.0541779	0.0555681	0.0583897	0.0668849	0.0486456	0.0526997	0.041623	0.0472331	0.0697877
BG-11/RSV-A/Saudi-Arabia/2022	0.0225225	0.0555366	0.0416515	0.0600391	0.0266489	0.0293346	0.00786513	0.0585961	0.0158546	0.0430501	0.0131528	0.0224939	0.0655944	0.00785477	0.032031	0.0416827	0.0306173	0.0555681
BG-33/RSV-A/Saudi-Arabia/2022	0.026559	0.0540658	0.0402064	0.0627418	0.0557682	0.0279214	0.041623	0.0457383	0.0472331	0.0415973	0.0471688	0.0555366	0.0361746	0.0415743	0.0306173	0.0361194	0.0598223	0.0252582	0.0443906
BG-38/RSV-A/Saudi-Arabia/2022	0.0429257	0.0681656	0.054045	0.0740505	0.0627864	0.0415368	0.0583897	0.0387598	0.0627	0.0554594	0.0640662	0.0655113	0.0754775	0.0583272	0.0415368	0.0429257	0.0697877	0.0625349	0.058357	0.0498256
BG-59/RSV-A/Saudi-Arabia/2022	0.0596777	0.0567898	0.0442616	0.0872295	0.0964758	0.0668515	0.0784559	0.090131	0.0829003	0.0456505	0.0842931	0.0740505	0.0960149	0.0755147	0.0668515	0.0653547	0.0828072	0.093045	0.0813686	0.0812155	0.0796911
BG-60/RSV-A/Saudi-Arabia/2022	0.0445257	0.0669212	0.0556796	0.0758587	0.0761932	0.0403181	0.0629376	0.022476	0.0673172	0.0571123	0.0686649	0.0728508	0.0714884	0.062834	0.0403181	0.0445257	0.0744382	0.0627864	0.0657956	0.0485772	0.0319542	0.0827263
BG-83/RSV-A/Saudi-Arabia/2022	0.0292875	0.0626252	0.04861	0.0685558	0.0334668	0.0361746	0.0171636	0.0657409	0.00653898	0.0500244	0.0225225	0.0238775	0.0713337	0.0144862	0.0347896	0.0416827	0.032031	0.0569305	0.0198381	0.0499577	0.0669212	0.0813686	0.0715458
BG-99/RSV-A/Saudi-Arabia/2022	0.0307377	0.0513127	0.0375044	0.0571123	0.0544834	0.0293622	0.0459362	0.0486456	0.0473506	0.0388933	0.0515249	0.0613868	0.0513721	0.0458591	0.0293622	0.0389919	0.0685558	0.0333608	0.0487251	0.0292875	0.0512873	0.0798486	0.0529514	0.0514825
BG-54/RSV-A/Saudi-Arabia/2022	0.0443637	0.0711043	0.0569305	0.0755981	0.0714339	0.0457643	0.0598223	0.0654741	0.0641451	0.058357	0.0655113	0.0712454	0.0416827	0.0569611	0.0430196	0.0486456	0.0741736	0.030636	0.0626612	0.0293097	0.0639696	0.0915435	0.0655944	0.0641042	0.0374563
F-29/RSV-A/Saudi-Arabia/2022	0.0570702	0.0800294	0.0742706	0.0921128	0.0360959	0.0613868	0.0471996	0.0860613	0.0500244	0.0757455	0.0513721	0.0626612	0.0948198	0.0471408	0.064189	0.0743235	0.0712881	0.0784143	0.0471688	0.0727074	0.0858329	0.115903	0.0935641	0.0541779	0.0699182	0.085737
F-1/RSV-A/Saudi-Arabia/2022	0.0543355	0.0830628	0.0744382	0.0938749	0.0171247	0.0615403	0.0444878	0.0847561	0.0444878	0.0759197	0.050062	0.0599004	0.0965475	0.0444202	0.0643378	0.0745	0.0685056	0.0830056	0.0417167	0.0743235	0.0815153	0.116126	0.0922635	0.04861	0.0730207	0.0903967	0.041623
F-5/RSV-A/Saudi-Arabia/2022	0.0415973	0.0698282	0.0612591	0.0787085	0.0211377	0.04861	0.0319693	0.0757455	0.0347165	0.0627	0.0374363	0.0470933	0.0829003	0.0319418	0.0513721	0.0612988	0.055508	0.0697154	0.0319542	0.0611885	0.0726266	0.102094	0.083123	0.0388004	0.0598599	0.0769438	0.0360292	0.0292511
F-20/RSV-A/Saudi-Arabia/2022	0.0211876	0.0197954	0.00654587	0.0501456	0.0559222	0.0279904	0.0417167	0.0514825	0.0473506	0.00786513	0.0472695	0.0570702	0.0584252	0.0416515	0.0306814	0.0375326	0.0656404	0.057031	0.0444878	0.0430196	0.0569027	0.0456624	0.0585961	0.0514825	0.0403181	0.0569611	0.0743235	0.0745	0.0612988
F-32/RSV-A/Saudi-Arabia/2022	0.0211876	0.0541456	0.0402861	0.05999	0.0253101	0.0279904	0.00655317	0.057205	0.0145321	0.0416827	0.0118322	0.0211573	0.064189	0.00654114	0.0306814	0.0403181	0.029268	0.0541779	0.00130336	0.0430196	0.0569611	0.079933	0.0643932	0.0185076	0.0473506	0.0612591	0.0457931	0.0430833	0.0306013	0.0431193
BG-15/RSV-A/Saudi-Arabia/2022	0.0569305	0.0856162	0.0711689	0.0932446	0.0612988	0.0612223	0.0415541	0.0888314	0.0485473	0.0726266	0.0470933	0.0429092	0.0886787	0.0387841	0.0612223	0.0597876	0.0456624	0.0813686	0.0443184	0.0711689	0.0798893	0.0682987	0.0843906	0.0471156	0.0815153	0.0798893	0.0798486	0.0799797	0.0667935	0.0712056	0.042945
BG-47/RSV-A/Saudi-Arabia/2022	0.0334084	0.0597558	0.0457931	0.064189	0.060091	0.0347896	0.0486456	0.0556396	0.0543355	0.0471996	0.054251	0.0627	0.0416827	0.0485772	0.0375044	0.0458247	0.068414	0.0252169	0.0514429	0.0212284	0.0611043	0.0871415	0.0613413	0.0570702	0.0292875	0.0131358	0.0741736	0.078768	0.0655113	0.0458247	0.050062	0.0798893
