# Supplementary material for: Equal Prevalence of Genotypes ON1 and BA of Human Orthopneumovirus in Riyadh, Saudi Arabia, in 2022
Source: Curr Issues Mol Biol. 2025 Oct 8;47(10):826. doi: 10.3390/cimb47100826 (PMC12564530; doi:10.3390/cimb47100826)
Supplement: Supplementary file 1 [file cimb-47-00826-s001.zip › Copy of Table S5.xlsx]

## Sheet: MatrixOutput
Table S5: The nucleotide distance between the BA prototype and study sequences and among all study sequences.The number of amino acid substitutions per site from between sequences are shown. Analyses were conducted using the Poisson correction model. This analysis involved 48 amino acid sequences. All ambiguous positions were removed for each sequence pair (pairwise deletion option). There were a…
	DQ227364/RSV-B/Argentina/1999/GB-5.0.1	BG-2/RSV-B/Saudi-Arabia/2022	BG-3/RSV-B/Saudi-Arabia/2022	BG-4/RSV-B/Saudi-Arabia/2022	BG-13/RSV-B/Saudi-Arabia/2022	BG-14/RSV-B/Saudi-Arabia/2022	BG-18/RSV-B/Saudi-Arabia/2022	BG-19/RSV-B/Saudi-Arabia/2022	BG-21/RSV-B/Saudi-Arabia/2022	BG-26/RSV-B/Saudi-Arabia/2022	BG-27/RSV-B/Saudi-Arabia/2022	BG-34/RSV-B/Saudi-Arabia/2022	BG-52/RSV-B/Saudi-Arabia/2022	BG-64/RSV-B/Saudi-Arabia/2022	BG-75/RSV-B/Saudi-Arabia/2022	BG-76/RSV-B/Saudi-Arabia/2022	BG-93/RSV-B/Saudi-Arabia/2022	BG-96/RSV-B/Saudi-Arabia/2022	BG-101/RSV-B/Saudi-Arabia/2022	BG-102/RSV-B/Saudi-Arabia/2022	BG-108/RSV-B/Saudi-Arabia/2022	BG-110/RSV-B/Saudi-Arabia/2022	F-16/RSV-B/Saudi-Arabia/2022	F-28/RSV-B/Saudi-Arabia/2022	F-30/RSV-B/Saudi-Arabia/2022	F-42/RSV-B/Saudi-Arabia/2022	F-43/RSV-B/Saudi-Arabia/2022	F-50/RSV-B/Saudi-Arabia/2022	F-49/RSV-B/Saudi-Arabia/2022	F-57/RSV-B/Saudi-Arabia/2022	F-68/RSV-B/Saudi-Arabia/2022	F-70/RSV-B/Saudi-Arabia/2022	F-72/RSV-B/Saudi-Arabia/2022	F-80/RSV-B/Saudi-Arabia/2022	BG-7/RSV-B/Saudi-Arabia/2022	BG-31/RSV-B/Saudi-Arabia/2022	BG-44/RSV-B/Saudi-Arabia/2022	BG-43/RSV-B/Saudi-Arabia/2022	BG-45/RSV-B/Saudi-Arabia/2022	BG-46/RSV-B/Saudi-Arabia/2022	BG-48/RSV-B/Saudi-Arabia/2022	BG-49/RSV-B/Saudi-Arabia/2022	BG-50/RSV-B/Saudi-Arabia/2022	BG-51/RSV-B/Saudi-Arabia/2022	BG-53/RSV-B/Saudi-Arabia/2022	BG-65/RSV-B/Saudi-Arabia/2022	BG-72/RSV-B/Saudi-Arabia/2022	BG-109/RSV-B/Saudi-Arabia/2022
DQ227364/RSV-B/Argentina/1999/GB-5.0.1
BG-2/RSV-B/Saudi-Arabia/2022	0.0678226
BG-3/RSV-B/Saudi-Arabia/2022	0.12653	0.0899965
BG-4/RSV-B/Saudi-Arabia/2022	0.276812	0.22931	0.198851
BG-13/RSV-B/Saudi-Arabia/2022	0.0810678	0.0722182	0.140582	0.287682
BG-14/RSV-B/Saudi-Arabia/2022	0.0766332	0.0375827	0.0722182	0.224169	0.0855222
BG-18/RSV-B/Saudi-Arabia/2022	0.103541	0.0634462	0.0855222	0.234478	0.112673	0.0590889
BG-19/RSV-B/Saudi-Arabia/2022	0.135876	0.12189	0.14531	0.293162	0.12189	0.112673	0.117271
BG-21/RSV-B/Saudi-Arabia/2022	0.103541	0.0634462	0.0899965	0.239673	0.103541	0.0590889	0.0504309	0.12189
BG-26/RSV-B/Saudi-Arabia/2022	0.12653	0.12653	0.135876	0.260726	0.0899965	0.135876	0.103541	0.117271	0.103541
BG-27/RSV-B/Saudi-Arabia/2022	0.0766332	0.0248976	0.0855222	0.234478	0.0810678	0.0375827	0.0547505	0.12189	0.0547505	0.117271
BG-34/RSV-B/Saudi-Arabia/2022	0.0766332	0.0248976	0.0899965	0.239673	0.0810678	0.0375827	0.0547505	0.131192	0.0634462	0.12653	0.0248976
BG-52/RSV-B/Saudi-Arabia/2022	0.103541	0.0855222	0.164449	0.298671	0.0899965	0.108096	0.12653	0.131192	0.117271	0.135876	0.0855222	0.0678226
BG-64/RSV-B/Saudi-Arabia/2022	0.0899965	0.0810678	0.14531	0.276812	0.0504309	0.0944908	0.0944908	0.0990055	0.0944908	0.0810678	0.0722182	0.0634462	0.0722182
BG-75/RSV-B/Saudi-Arabia/2022	0.169292	0.150061	0.213964	0.326684	0.154834	0.169292	0.164449	0.14531	0.15963	0.164449	0.150061	0.131192	0.0810678	0.131192
BG-76/RSV-B/Saudi-Arabia/2022	0.0899965	0.0722182	0.150061	0.293162	0.0766332	0.0899965	0.12189	0.12653	0.112673	0.131192	0.0810678	0.0722182	0.0291081	0.0766332	0.0944908
BG-93/RSV-B/Saudi-Arabia/2022	0.188901	0.154834	0.0899965	0.15963	0.203863	0.150061	0.154834	0.203863	0.14531	0.174158	0.150061	0.154834	0.198851	0.198851	0.244895	0.213964
BG-96/RSV-B/Saudi-Arabia/2022	0.0899965	0.0810678	0.140582	0.282232	0.0082305	0.0855222	0.112673	0.12189	0.103541	0.0899965	0.0810678	0.0899965	0.0990055	0.0590889	0.15963	0.0855222	0.198851
BG-101/RSV-B/Saudi-Arabia/2022	0.282232	0.260726	0.271422	0.36137	0.244895	0.276812	0.250144	0.213964	0.255421	0.183962	0.244895	0.250144	0.250144	0.208901	0.244895	0.250144	0.271422	0.244895
BG-102/RSV-B/Saudi-Arabia/2022	0.0899965	0.0634462	0.140582	0.293162	0.0678226	0.0855222	0.112673	0.12653	0.103541	0.131192	0.0722182	0.0634462	0.0291081	0.0766332	0.0944908	0.0165293	0.213964	0.0766332	0.260726
BG-108/RSV-B/Saudi-Arabia/2022	0.0766332	0.0248976	0.0855222	0.239673	0.0810678	0.0375827	0.0375827	0.12189	0.0547505	0.117271	0.0165293	0.0333364	0.0944908	0.0810678	0.15963	0.0810678	0.15963	0.0810678	0.260726	0.0722182
BG-110/RSV-B/Saudi-Arabia/2022	0.0810678	0.0504309	0.135876	0.282232	0.0590889	0.0810678	0.108096	0.0766332	0.0990055	0.112673	0.0678226	0.0678226	0.0810678	0.0634462	0.140582	0.0678226	0.203863	0.0678226	0.250144	0.0590889	0.0678226
F-16/RSV-B/Saudi-Arabia/2022	0.0722182	0.0547505	0.131192	0.282232	0.0248976	0.0766332	0.103541	0.108096	0.0944908	0.0855222	0.0634462	0.0634462	0.0722182	0.0248976	0.140582	0.0590889	0.203863	0.0333364	0.22931	0.0504309	0.0634462	0.0375827
F-28/RSV-B/Saudi-Arabia/2022	0.0810678	0.0590889	0.135876	0.293162	0.0590889	0.0810678	0.108096	0.0766332	0.0990055	0.112673	0.0678226	0.0678226	0.0810678	0.0634462	0.140582	0.0678226	0.203863	0.0678226	0.250144	0.0590889	0.0678226	0.0082305	0.0375827
F-30/RSV-B/Saudi-Arabia/2022	0.0899965	0.0375827	0.112673	0.276812	0.0944908	0.0590889	0.0810678	0.150061	0.0810678	0.14531	0.0461298	0.0418471	0.0944908	0.0990055	0.164449	0.0944908	0.179048	0.103541	0.287682	0.0855222	0.0461298	0.0810678	0.0766332	0.0766332
F-42/RSV-B/Saudi-Arabia/2022	0.0634462	0.0123713	0.0766332	0.239673	0.0678226	0.0333364	0.0547505	0.12653	0.0547505	0.117271	0.0207047	0.0207047	0.0810678	0.0766332	0.14531	0.0678226	0.154834	0.0766332	0.260726	0.0590889	0.0207047	0.0547505	0.0504309	0.0547505	0.0333364
F-43/RSV-B/Saudi-Arabia/2022	0.103541	0.0504309	0.12653	0.287682	0.108096	0.0722182	0.0990055	0.169292	0.0990055	0.164449	0.0504309	0.0590889	0.12189	0.117271	0.188901	0.108096	0.203863	0.117271	0.309782	0.0990055	0.0590889	0.0944908	0.0899965	0.0855222	0.0590889	0.0461298
F-50/RSV-B/Saudi-Arabia/2022	0.0722182	0.0207047	0.0899965	0.244895	0.0766332	0.0418471	0.0678226	0.135876	0.0678226	0.131192	0.0291081	0.0291081	0.0899965	0.0855222	0.154834	0.0766332	0.164449	0.0855222	0.271422	0.0678226	0.0291081	0.0634462	0.0590889	0.0634462	0.0418471	0.0165293	0.0461298
F-49/RSV-B/Saudi-Arabia/2022	0.112673	0.0855222	0.164449	0.321018	0.0899965	0.108096	0.12653	0.150061	0.12653	0.154834	0.0944908	0.0855222	0.0590889	0.0990055	0.12653	0.0461298	0.239673	0.0990055	0.287682	0.0375827	0.0855222	0.0810678	0.0722182	0.0722182	0.0990055	0.0810678	0.0990055	0.0810678
F-57/RSV-B/Saudi-Arabia/2022	0.12189	0.0899965	0.169292	0.332382	0.0899965	0.112673	0.140582	0.15963	0.131192	0.154834	0.0990055	0.0899965	0.0678226	0.0990055	0.135876	0.0547505	0.244895	0.0990055	0.287682	0.0461298	0.0990055	0.0899965	0.0722182	0.0855222	0.108096	0.0855222	0.12189	0.0944908	0.0590889
F-68/RSV-B/Saudi-Arabia/2022	0.0722182	0.0547505	0.131192	0.282232	0.0248976	0.0766332	0.103541	0.108096	0.0944908	0.0855222	0.0634462	0.0634462	0.0722182	0.0248976	0.140582	0.0590889	0.203863	0.0333364	0.22931	0.0504309	0.0634462	0.0375827	0	0.0375827	0.0766332	0.0504309	0.0899965	0.0590889	0.0722182	0.0722182
F-70/RSV-B/Saudi-Arabia/2022	0.0855222	0.0375827	0.112673	0.276812	0.0944908	0.0504309	0.0855222	0.150061	0.0855222	0.150061	0.0461298	0.0461298	0.0990055	0.103541	0.164449	0.0855222	0.188901	0.103541	0.293162	0.0766332	0.0461298	0.0810678	0.0766332	0.0810678	0.0547505	0.0333364	0.0678226	0.0418471	0.0944908	0.103541	0.0766332
F-72/RSV-B/Saudi-Arabia/2022	0.131192	0.0766332	0.154834	0.315385	0.135876	0.0990055	0.12653	0.198851	0.12653	0.193863	0.0855222	0.0855222	0.150061	0.14531	0.219054	0.135876	0.234478	0.14531	0.349674	0.12653	0.0855222	0.12189	0.117271	0.12189	0.0944908	0.0722182	0.0766332	0.0634462	0.131192	0.140582	0.117271	0.0944908
F-80/RSV-B/Saudi-Arabia/2022	0.0855222	0.0590889	0.135876	0.287682	0.0634462	0.0810678	0.108096	0.12189	0.0990055	0.12653	0.0678226	0.0590889	0.0248976	0.0722182	0.0899965	0.0123713	0.208901	0.0722182	0.255421	0.00410678	0.0678226	0.0547505	0.0461298	0.0547505	0.0810678	0.0547505	0.0944908	0.0634462	0.0333364	0.0418471	0.0461298	0.0722182	0.12189
BG-7/RSV-B/Saudi-Arabia/2022	0.0855222	0.0590889	0.135876	0.287682	0.0634462	0.0810678	0.108096	0.12189	0.0990055	0.12653	0.0678226	0.0590889	0.0248976	0.0722182	0.0899965	0.0123713	0.208901	0.0722182	0.255421	0.00410678	0.0678226	0.0547505	0.0461298	0.0547505	0.0810678	0.0547505	0.0944908	0.0634462	0.0333364	0.0418471	0.0461298	0.0722182	0.12189	0
BG-31/RSV-B/Saudi-Arabia/2022	0.244895	0.224169	0.250144	0.355505	0.22931	0.234478	0.250144	0.219054	0.224169	0.239673	0.22931	0.213964	0.179048	0.213964	0.154834	0.193863	0.26606	0.239673	0.26606	0.198851	0.244895	0.224169	0.224169	0.224169	0.244895	0.224169	0.271422	0.234478	0.224169	0.234478	0.224169	0.250144	0.309782	0.193863	0.193863
BG-44/RSV-B/Saudi-Arabia/2022	0.0899965	0.0418471	0.0722182	0.203863	0.0899965	0.0461298	0.0547505	0.12189	0.0722182	0.112673	0.0418471	0.0418471	0.112673	0.0990055	0.164449	0.108096	0.12653	0.0899965	0.255421	0.0990055	0.0504309	0.0944908	0.0899965	0.0944908	0.0722182	0.0461298	0.0855222	0.0547505	0.12189	0.12653	0.0899965	0.0722182	0.112673	0.0944908	0.0944908	0.234478
BG-43/RSV-B/Saudi-Arabia/2022	0.0810678	0.0418471	0.0590889	0.208901	0.0899965	0.0375827	0.0547505	0.12653	0.0461298	0.112673	0.0333364	0.0504309	0.112673	0.108096	0.164449	0.0990055	0.12653	0.0899965	0.271422	0.0899965	0.0418471	0.0855222	0.0810678	0.0855222	0.0634462	0.0375827	0.0678226	0.0461298	0.112673	0.117271	0.0810678	0.0634462	0.103541	0.0855222	0.0855222	0.234478	0.0418471
BG-45/RSV-B/Saudi-Arabia/2022	0.0855222	0.0418471	0.103541	0.255421	0.0990055	0.0547505	0.0634462	0.12189	0.0722182	0.131192	0.0418471	0.0333364	0.0944908	0.0722182	0.140582	0.0810678	0.179048	0.108096	0.244895	0.0810678	0.0418471	0.0855222	0.0810678	0.0855222	0.0634462	0.0375827	0.0766332	0.0461298	0.103541	0.108096	0.0810678	0.0634462	0.103541	0.0766332	0.0766332	0.219054	0.0678226	0.0678226
BG-46/RSV-B/Saudi-Arabia/2022	0.0678226	0.0082305	0.0899965	0.234478	0.0634462	0.0375827	0.0634462	0.12189	0.0634462	0.117271	0.0248976	0.0248976	0.0855222	0.0810678	0.14531	0.0722182	0.14531	0.0722182	0.260726	0.0634462	0.0248976	0.0590889	0.0547505	0.0590889	0.0375827	0.0123713	0.0504309	0.0207047	0.0855222	0.0899965	0.0547505	0.0375827	0.0766332	0.0590889	0.0590889	0.219054	0.0333364	0.0418471	0.0418471
BG-48/RSV-B/Saudi-Arabia/2022	0.0855222	0.0248976	0.0990055	0.239673	0.0899965	0.0461298	0.0722182	0.140582	0.0810678	0.14531	0.0418471	0.0333364	0.103541	0.0899965	0.169292	0.0899965	0.183962	0.0990055	0.293162	0.0810678	0.0418471	0.0678226	0.0722182	0.0766332	0.0547505	0.0291081	0.0634462	0.0333364	0.0990055	0.108096	0.0722182	0.0547505	0.0899965	0.0766332	0.0766332	0.255421	0.0590889	0.0590889	0.0504309	0.0333364
BG-49/RSV-B/Saudi-Arabia/2022	0.112673	0.103541	0.164449	0.287682	0.0944908	0.117271	0.131192	0.12653	0.131192	0.140582	0.112673	0.103541	0.0634462	0.103541	0.12189	0.0590889	0.224169	0.103541	0.271422	0.0590889	0.103541	0.0990055	0.0855222	0.0990055	0.12189	0.0990055	0.131192	0.0990055	0.0547505	0.0899965	0.0855222	0.117271	0.15963	0.0547505	0.0547505	0.203863	0.12189	0.117271	0.112673	0.103541	0.117271
BG-50/RSV-B/Saudi-Arabia/2022	0.0944908	0.0547505	0.0504309	0.188901	0.103541	0.0504309	0.0590889	0.135876	0.0590889	0.0990055	0.0547505	0.0634462	0.12653	0.12189	0.183962	0.112673	0.112673	0.103541	0.250144	0.103541	0.0547505	0.0990055	0.0944908	0.0990055	0.0766332	0.0461298	0.0899965	0.0504309	0.12653	0.131192	0.0944908	0.0766332	0.117271	0.0990055	0.0990055	0.22931	0.0461298	0.0375827	0.0810678	0.0547505	0.0722182	0.117271
BG-51/RSV-B/Saudi-Arabia/2022	0.0766332	0.0634462	0.135876	0.287682	0.0590889	0.0810678	0.0990055	0.12189	0.0990055	0.117271	0.0722182	0.0634462	0.0678226	0.0722182	0.135876	0.0547505	0.198851	0.0678226	0.260726	0.0547505	0.0634462	0.0634462	0.0547505	0.0634462	0.0855222	0.0590889	0.0990055	0.0678226	0.0678226	0.0855222	0.0547505	0.0855222	0.12653	0.0504309	0.0504309	0.213964	0.0944908	0.0855222	0.0722182	0.0634462	0.0810678	0.0722182	0.0990055
BG-53/RSV-B/Saudi-Arabia/2022	0.0810678	0.0678226	0.14531	0.287682	0.0590889	0.0899965	0.117271	0.112673	0.108096	0.112673	0.0766332	0.0678226	0.0375827	0.0590889	0.0944908	0.0248976	0.208901	0.0678226	0.234478	0.0248976	0.0766332	0.0504309	0.0418471	0.0504309	0.0899965	0.0634462	0.103541	0.0722182	0.0547505	0.0547505	0.0418471	0.0855222	0.131192	0.0207047	0.0207047	0.193863	0.103541	0.0944908	0.0766332	0.0678226	0.0855222	0.0634462	0.108096	0.0547505
BG-65/RSV-B/Saudi-Arabia/2022	0.103541	0.0944908	0.154834	0.298671	0.0899965	0.0990055	0.135876	0.131192	0.12653	0.150061	0.103541	0.0944908	0.0590889	0.0990055	0.117271	0.0461298	0.219054	0.0990055	0.282232	0.0461298	0.103541	0.0899965	0.0810678	0.0899965	0.117271	0.0899965	0.12189	0.0944908	0.0634462	0.0766332	0.0810678	0.108096	0.14531	0.0418471	0.0418471	0.193863	0.12189	0.112673	0.103541	0.0944908	0.108096	0.0678226	0.117271	0.0722182	0.0547505
BG-72/RSV-B/Saudi-Arabia/2022	0.0722182	0.0123713	0.0944908	0.239673	0.0766332	0.0418471	0.0678226	0.135876	0.0678226	0.131192	0.0291081	0.0291081	0.0899965	0.0855222	0.154834	0.0766332	0.169292	0.0855222	0.276812	0.0678226	0.0291081	0.0547505	0.0590889	0.0634462	0.0418471	0.0165293	0.0461298	0.0165293	0.0810678	0.0944908	0.0590889	0.0418471	0.0722182	0.0634462	0.0634462	0.239673	0.0547505	0.0461298	0.0461298	0.0207047	0.0248976	0.0990055	0.0590889	0.0678226	0.0722182	0.0944908
BG-109/RSV-B/Saudi-Arabia/2022	0.0810678	0.0291081	0.0855222	0.22931	0.0855222	0.0418471	0.0418471	0.12653	0.0590889	0.12189	0.0207047	0.0291081	0.0899965	0.0855222	0.14531	0.0855222	0.150061	0.0855222	0.255421	0.0766332	0.0123713	0.0722182	0.0678226	0.0722182	0.0504309	0.0248976	0.0634462	0.0333364	0.0899965	0.103541	0.0678226	0.0504309	0.0899965	0.0722182	0.0722182	0.239673	0.0375827	0.0375827	0.0547505	0.0291081	0.0461298	0.103541	0.0504309	0.0678226	0.0810678	0.108096	0.0333364

## Sheet: Caption
Table. Estimates of Evolutionary Divergence between Sequences
The number of amino acid substitutions per site from between sequences are shown. Analyses were conducted using the Poisson correction model [1]. This analysis involved 48 amino acid sequences. All ambiguous positions were removed for each sequence pair (pairwise deletion option). There were a total of 246 positions in the final dataset. Evolutionary analyses were conducted in MEGA X [2]
1. Zuckerkandl E. and Pauling L. (1965). Evolutionary divergence and convergence in proteins. Edited in Evolving Genes and Proteins by V. Bryson and H.J. Vogel, pp. 97-166. Academic Press, New York.
2. Kumar S., Stecher G., Li M., Knyaz C., and Tamura K. (2018). MEGA X: Molecular Evolutionary Genetics Analysis across computing platforms. Molecular Biology and Evolution 35:1547-1549.
Disclaimer: Although utmost care has been taken to ensure the correctness of the caption, the caption text is provided "as is" without any warranty of any kind. Authors advise the user to carefully check the caption prior to its use for any purpose and report any errors or problems to the authors immediately (www.megasoftware.net). In no event shall the authors and their employers be liable for a…
